# Supplementary material for: Genetic Variation in CYP2D6, UGT1A4, SLC6A2 and SLCO1B1 Alters the Pharmacokinetics and Safety of Mirabegron
Source: Pharmaceutics. 2024 Aug 17;16(8):1077. doi: 10.3390/pharmaceutics16081077 (PMC11359404; doi:10.3390/pharmaceutics16081077)
Supplement: Supplementary file 1 [file pharmaceutics-16-01077-s001.zip]

Archive with 1 entries (1 files):
- pharmaceutics-3145479-supplementary.pdf
